# Supplementary material for: Expression of Concern: The IkappaB Kinase Family Phosphorylates the Parkinson’s Disease Kinase LRRK2 at Ser935 and Ser910 during Toll-Like Receptor Signaling
Source: PLoS One. 2025 Aug 26;20(8):e0330958. doi: 10.1371/journal.pone.0330958 (PMC12380296; doi:10.1371/journal.pone.0330958)
Supplement: S1 File — (ZIP) [file pone.0330958.s001.zip]

Archive with 3 entries (2 files):
- S1 File/
- S1 File/Total LRRK2 myd KO _high exposure.jpg
- S1 File/Total LRRK2 myd KO _low exposure.jpg
